# Supplementary material for: Re-development of mental health first aid guidelines for supporting Aboriginal and Torres Strait islanders who are experiencing suicidal thoughts and behaviour
Source: BMC Psychiatry. 2018 Jul 16;18:228. doi: 10.1186/s12888-018-1809-5 (PMC6048843; doi:10.1186/s12888-018-1809-5)
Supplement: Supplementary file 1 — Items endorsed and rejected from the guidelines. The data supporting our findings is attached as Additional file 1, which contains the ratings for all the statements that were presented to the panel. (XLSX 31 kb). [file 12888_2018_1809_MOESM1_ESM.xlsx]

## Sheet: Suicide Endorsed Items
		New item in Round 2	Round Endorsed	Round 1 endorsed ratings	Round 2 endorsed ratings	Round 3 endorsed rating
Item
SECTION 1: What the first aider should know
The first aider should be aware:	1. Of how commonly suicide occurs.		1	100
	3. Of the risk factors for suicide.		1	100
	4. Of the link between suicide and mental illness.		1	96.2963
	5. That talking about suicide will not 'put the idea' into someone's head.		1	96.2963
	6. Of the reasons why people have thoughts about suicide.		1	96.2963
	7. That most suicidal people do not want to die. They simply do not want to live with the pain.		1	92.5926
	9. That anyone could have thoughts of suicide.		1	100
	12. Of the reasons why people who are having suicidal thoughts don't ask for help.		1	92.5926
	14. That suicide can be prevented.		1	96.2963
	15. That openly talking about suicidal thoughts and feelings can save a life.		1	100
	16. That they should not underestimate their abilities to help a suicidal person, even to save a life.		1	100
	17. That unless someone tells you, the only way to know if a person is thinking of suicide is to ask.		1	96.2963
	18. That use of alcohol or other drugs can increase the risk of a person acting on suicidal thoughts.		1	100
	20. That even though the first aider can offer support, they are not responsible for the actions or behaviour of someone else, and cannot control what they might decide to do.		1	96.2963
	21. Of the local services that can assist in response to people at risk of suicide (i.e. hospitals, mental health clinics, mobile outreach crisis teams, suicide prevention helplines, local emergency services).		1	100
In order to practice cultural competence when supporting an Aboriginal person who you suspect may be at risk of suicide, the first aider should:	22. Learn about the behaviours that are considered warning signs for suicide in the person’s community.		1	96.2963
	23. Take into consideration the spiritual and/or cultural context of the person's behaviour.		1	100
	N2. Be aware that while there are numerous shared aspects of Aboriginal culture, there are a number of differences depending on gender, geography, their Nation and cultural connection.	*	2		96
	26. Be aware that Aboriginal people are more likely than non-Aboriginal people to die by suicide.		1	92.5926
	27. Consider that Aboriginal people understand mental health within a wider context of health and wellbeing which includes concepts of social and emotional functioning.		1	100
In order to practice cultural safety when supporting an Aboriginal person who you suspect may be at risk of suicide, the first aider should:	28. Be aware of the cultural concept of shame within the person's community, and that it may be triggered by discussing behaviours that may be considered unusual or embarrassing.		1	92.5926
	29. Be aware that some Aboriginal people may be afraid of attending a mainstream hospital because, historially, being admitted to a hospital with a mental health problem caused shame on family and community.		1	92.5926
	30. Be aware that it is more important to make the person feel comfortable, respected and care for, than to do all the 'right things' and follow all the 'rules' when communicating with an Aboriginal person.		1	92.5926
	31. Be aware that because family and friends are a very big part of Aboriginal culture, they should expect involvement by family/friends in caring for the person.		1	92.5926
	32. Be aware that the person has a right to make decisions about seeking culturally-based care.		1	96.2963
	N3. The first aider should not assume that all Aboriginal people will want their family involved, and that they have a right to choose who they want involved	*	2		96
	N4. The first aider should be aware that the term "help" may carry negative connotations for some Indigenous Australians, and should consider alternative words like support and assist.	*	3		84	92
SECTION 2: Identification of suicide risk
33. The first aider should not assume that the person will get better without help.			1	100
34. The first aider should not assume that the person will seek help on their own.			1	96.2963
35. The first aider should be able to recognise the warning signs of suicide.			1	92.5926
39. The first aider should act promptly if they think someone is considering suicide.			1	100
40a. The first aider should, where safe and appropriate, choose a private place to talk to the person about their concerns.		*	2		92
The first aider should:	42. Tell the person their concerns about them, describing behaviours that have caused them to be concerned about suicide.		1	96.2963
	44. Be aware of their attitudes about suicide and the impact of these upon their ability to provide assistance, e.g. Beliefs that suicide is wrong or that it is a rational option.		1	96.2963
	46. Avoid using terms to describe suicide that promote stigmatising attitudes, e.g. 'commit suicide' or refer to a suicide attempt as having 'failed' or been 'unsuccessful'.		2	85.1852	96
	47. Be aware that different cultures have different beliefs and attitudes about suicide.		1	100
	48. Avoid asking about suicide in leading or judgemental ways e.g. 'You're not thinking of doing anything stupid, are you?'		2	88.8889	96
49. If the first aider thinks someone might be having suicidal thoughts, they should ask that person directly.			2	88.8889	92
51. If the first aider has even a mild suspicion that the person is having suicidal thoughts, they should ask.			1	92.5926
52. If the first aider thinks someone might be having suicidal thoughts and feels unable to ask them, the first aider should find someone who is able to ask.			2	88.8889	96
53a. The first aider should not avoid using the word 'suicide' or an equivalent word that is locally acceptable. It is important to discuss the issue directly, without dread or expressing negative judgement.		*	2		100
54. The first aider should know that it is more important to ask about suicidal thoughts than to be concerned about the exact wording.			1	92.5926
The first aider should be aware that:	55. If a person is not suicidal, asking them cannot put the idea of suicide in their head.		1	92.5926
	56. If a person is suicidal, asking them about suicidal thoughts will not increase the risk that they will act on these.		1	100
	57. If a person is suicidal, asking them about suicidal thoughts will allow them the chance to talk about their problems and show them that somebody cares.		1	100
58. If the first aider thinks someone might be having suicidal thoughts, they should begin the conversation by asking the person about how they are feeling.			1	92.5926
60. The first aider should understand that the person may not want to talk with them, and should offer to help them find someone else to talk to.			1	92.5926
61. If the first aider thinks the person is uncomfortable interacting with them due to differences in age group or gender, they should ask the person if they would prefer to talk to someone of the same age group or gender.			1	92.5926
62. If the first aider thinks the person is uncomfortable interacting with them due to differences in cultural background, they should ask the person if they would prefer to talk to someone of the same cultural background.			2	85.1852	96
63. If the first aider is unable to make a connection with the person, they should offer to help them find someone else to talk to.			1	92.5926
66. The first aider should be aware that it is more important to genuinely want to help than to be of the same age, gender or cultural background as the person.			1	92.5926
68. Appear calm and confident in the face of the suicide crisis, as this may have a reassuring effect for the suicidal person.			2	88.8889	92
The first aider should:	69. React to expressions of suicidal thoughts with calmness and empathy.		1	92.5926
	70. Avoid expressing negative reactions to suicidal thoughts, e.g. judgement, shock, panic, anger.		1	100
	71. Respect the suicidal person and not try to take charge of the situation.		1	92.5926
	72. Allow the suicidal person to discuss their feelings. A suicidal person may feel relief at being able to do so.		1	100
SECTION 3: Assessing seriousness of risk
79. The first aider should take all thoughts of suicide seriously. The lack of a plan for suicide is not sufficient to ensure safety.			1	96.2963
80. The first aider should determine the urgency of taking action based on recognition of suicide warning signs.			1	92.5926
81. The first aider should take expressions of suicidal thoughts seriously and act on these, not dismissing them as 'attention seeking' or a 'cry for help'.			1	96.2963
82. The first aider should establish whether the person has definite plans and intentions to take their life as opposed to vague suicidal notions such as "what's the point?" or "I can't be bothered going on".			2	81.4815	92
83. The first aider should not let the suicidal person convince them that it is not serious or that they can handle it on their own.			2	81.4815	96
The first aider should:	84. Ask the suicidal person if they have a plan for suicide.		1	100
	85. Ask the suicidal person how they intend to suicide i.e. ask them direct questions about how, when and where they intend to suicide.		1	92.5926
	86. Ask the suicidal person if they have decided when they will carry out their plan.		1	92.5926
	87. Find out if the suicidal person has already taken steps to secure the means to end their life.		1	92.5926
	88. Be aware that those at the highest risk for acting on thoughts of suicide in the near future have a specific suicide plan, the means to carry out the plan, a time set for doing it, and an intention to do it.		1	92.5926
The first aider should ask the suicidal person:	90. If they have been using drugs or alcohol.		1	96.2963
	91. Ask if the suicidal person has received treatment for mental health problems or is taking any medication.		1	96.2963
	92. If they have received mental health treatment in the past.		1	92.5926
	96. If they have ever made a suicide plan in the past.		2	88.8889	92
	97. If they have ever made a suicide attempt in the past.		1	100
	98. How they are feeling right now.		1	100
	99. If they have told anyone about how they are feeling.		1	96.2963
	101. If there have been changes in their employment, social life, or family.		2	85.1852	92
	102. About current supports to help the person at risk.		1	100
SECTION 4: Initial assistance
107. The first aider should not put themselves in any danger while offering support to the suicidal person.			1	100
108. The first aider should not leave someone who is feeling suicidal on their own.			2	88.8889	92
109. The first aider should work collaboratively with the suicidal person to ensure their safety, rather than acting alone to prevent suicide.			1	92.5926
110. The first aider should allow the person to suggest someone they would like and would trust to help support them while they get better (for example, a friend or family member, Aboriginal worker, an Aboriginal mental health worker, a respected Elder, a community lisaison officer, a youth group leader, a school counsellor, a pastor, or a sporting coach).			1	100
111. The first aider should be prepared for the suicidal person to possibly express anger and feel betrayed by their attempt to prevent their suicide or help them get professional help.			1	100
If the person is feeling suicidal, but denies having a plan of how they would attempt suicide, the first aider should:	112. Discuss with the suicidal person what actions they should take to get help.		1	92.5926
	113. Encourage the suicidal person to get appropriate professional help as soon as possible. This may include an Aboriginal health worker, someone at a mental health service, a community liaison officer, or school counsellor.		1	96.2963
	114. Seek the permission of the suicidal person to contact their regular doctor or mental health professional about their concerns.		1	100
If the first aider suspects there is an immediate risk of the person acting on suicdal thoughts, and the suicidal person has a plan and the means to implement it, they should:	120. Discuss with the suicidal person what actions they should take to get help.		1	96.2963
	121. Encourage the suicidal person to get appropriate professional help as soon as possible. This may include an Aboriginal health worker, someone at a mental health service, a community liaison officer, or school counsellor.		1	92.5926
	122. Seek the permission of the suicidal person to contact their regular doctor or mental health professional about their concerns.		1	96.2963
	126. Act quickly even if they are unsure.		2	85.1852	96
129. If the first aider needs to contact a health professional about the suicidal person, they should preferably contact a professional the person already knows and trusts.			1	92.5926
130. If the first aider has to call the police, they should inform them that the person is suicidal in order to help them respond appropriately.			1	92.5926
131. If the suicidal person is reluctant to seek help, the first aider should keep encouraging them to see a mental health professional.			1	92.5926
138. The first aider should find out information on the resources and services available for a person who is considering suicide.			2	88.8889	96
139. The first aider should provide the suicidal person with information and resources about where they can seek help.			2	85.1852	92
N6. If the first aider feels out of their depth then they should call emergency services because the risk from not acting is too high.		*	2		96
146. The first aider must keep in mind that they may not be successful in preventing suicide.			1	92.5926
147. The first aider should exercise appropriate self-care after helping someone who is feeling suicidal.			1	100
SECTION 5: Talking with the suicidal person
N9. The first aider should be aware that it is more important to be genuine than to have all the right words.		*	2		92
The first aider should:	148. Tell the suicidal person they care and want to help.		1	96.2963
	151. Reassure the suicidal person that they want to hear whatever the person has to say.		2	88.8889	96
	152. Give the suicidal person their undivided attention.		2	88.8889	96
	N10. Allow the suicidal person to do most of the talking.	*	2		96
	153. Be patient and calm while the suicidal person is talking about their feelings.		1	96.2963
	154. Be conscious of their body language, ensuring it doesn't communicate a lack of interest or negative attitude.		1	96.2963
	155. Keep in mind that asking too many questions can provoke anxiety in the suicidal person.		1	92.5926
	156. Show they are listening by summarising what the suicidal person is saying.		1	92.5926
	157. Clarify important points with the person to make sure they fully understand.		1	92.5926
	158. Ask what the suicidal person is thinking and feeling.		1	96.2963
	159. Be supportive and understanding of the suicidal person.		1	100
	160. Express empathy for the suicidal person.		1	96.2963
	161. Listen to the suicidal person without expressing judgment.		1	100
	163. Let the suicidal person know that it's okay to talk about things that might be painful.		1	92.5926
	164. Ask open questions to find out more about the suicidal thoughts and feelings and the problems behind these.		2	85.1852	92
	166. Focus on the things that will keep the suicidal person safe for now rather than the things that put the person at risk.		1	100
168. Suicidal thoughts are often a plea for help and a desperate attempt to escape from problems and distressing feelings. The first aider should therefore allow the suicidal person to talk about those thoughts and feelings.			1	100
The first aider should:	170. Encourage the suicidal person to discuss their reasons for dying and their reasons for living, validate that they are considering both options and emphasise that living is an option for them.		2	81.4815	92
	171. Ask about issues that affect the immediate safety of the person who is suicidal.		1	92.5926
	173. Validate the suicidal person's thoughts and feelings and acknowledge that these may be hard to talk about.		1	96.2963
	174. Allow the suicidal person to express their feelings (.e.g. allow them to cry, express anger or scream).		1	96.2963
	177. Reassure the suicidal person that they are there for them and want to help.		1	100
	180. Remind the suicidal person that suicidal thoughts need not be acted on.		2	85.1852	92
	181. Reassure the suicidal person that there are solutions to problems or ways other than suicide for coping.		2	88.8889	92
	183. Thank the suicidal person for sharing their feelings with them and acknowledging the courage this takes.		1	96.2963
	185. Find out what has supported the suicidal person in the past and whether these supports are still available.		1	96.2963
195. The first aider should do something to help comfort the person such as sitting with them, making them a cup of tea, offering them time, friendship and encouragement			1	92.5926
196. The first aider should ask the suicidal person how they would like to be supported and if there is anything they can do to help.			1	92.5926
197. The first aider should not try to take on the suicidal person's responsibilities.			2	88.8889	92
The first aider should NOT:	200. Argue or debate with the person about their thoughts of suicide.		1	100
	202. Minimise the suicidal person's problems.		1	92.5926
	203. Give glib 'reassurance' such as 'don't worry', 'cheer up', 'you have everything going for you' or 'everything will be alright'.		1	96.2963
	204. Interrupt with stories of their own.		1	92.5926
	205. Call their bluff', dare or tell the suicidal person to 'just do it'.		1	96.2963
	206. Attempt to give the suicidal person a diagnosis of a mental health problem.		1	96.2963
	207. Use guilt or threats to prevent suicide (e.g. do not tell the person they will go to hell or ruin other people's lives if they die by suicide).		1	96.2963
	208. Let the fear of saying the wrong words or of not saying the perfect words keep them from encouraging the suicidal person to talk.		1	92.5926
	209. Take any hurtful actions or words of the suicidal person personally.		1	96.2963
SECTION 6: Safety plan
210. The first aider should develop a safety plan with the suicidal person.			1	92.5926
211. The first aider should engage the suicidal person to the fullest extent possible in decisions about a safety plan.			2	88.8889	100
215. The first aider should get a verbal commitment from the suicidal person that they will not act upon thoughts of suicide until they have met with a professional.			2	81.4815	92
216. The safety plan should be clear, outlining what will be done, who will be doing it, and when it will be carried out.			1	92.5926
217. The safety plan should focus more on what the suicidal person should do rather than what they should not do.			2	88.8889	96
220. The first aider should not assume that a safety plan is adequate to keep the suicidal person safe.			1	100
221. Safety plans should include 24-hour safety contacts in case the suicidal person feels unable to continue with the agreement not to attempt suicide (such as a suicide helpline, professional helper or family member).			1	100
222. The safety plan should include contact numbers for the suicidal person's doctor or mental health care professional, a suicide helpline or 24-hour crisis line, as well as friends and family members who will help in an emergency.			1	96.2963
223. The first aider should ask the suicidal person to keep a list of safety contacts with them and agree to call someone when they are feeling suicidal.			1	100
224. Include an indication of when they will end, for example, the time the suicidal person will next speak to the first aider.			2	81.4815	96
225. The safety plan should be for a length of time which will be easy for the suicidal person to cope with, so that they can feel able to fulfil the agreement and have a sense of achievement.			1	92.5926
N13. The first aider should seek permission to share safety plans with support networks		*	2		100
227. If the suicidal person won't make a safety plan, it is not safe to leave them alone for any period of time. The first aider should make sure someone stays close by the person (in the same room, in visual contact) and get outside help immediately.			2	81.4815	96
SECTION 7: Ensuring safety
231. The first aider should try to remove the means of suicide available to the suicidal person if it is safe to do so.			1	92.5926
SECTION 8: Passing time during the crisis
240. The first aider should discuss with the person what might be helpful for them to pass time during the crisis.			2	85.1852	92
SECTION 9: Confidentiality
241. The first aider must never agree to keep the risk of suicide a secret.			1	92.5926
242. The first aider must never agree to keep the suicidal person's suicidal plans a secret.			1	96.2963
243. If the suicidal person doesn't want the first aider to tell anyone about their suicidal thoughts, the first aider should not agree and explain why, e.g. "I care about you too much to keep a secret like this. You need help and I am here to help you get it".			1	92.5926
244. If the first aider needs to breach confidentiality to ensure the person's safety, they should be transparent and tell the person who they will be notifying.			1	92.6
245. The first aider should not keep the person's suicidal thoughts a secret from potential helpers, but should discuss with the person whether other details should be confidential.			1	92.5926
246. The first aider should treat the suicidal person with respect and involve them in decisions about who else knows about the suicidal crisis.			1	96.2963
247. If the suicidal person refuses to give permission to disclose information about their suicidal thoughts, the first aider may need to breach their confidentiality to ensure their safety.			1	96.2963
249. The first aider should keep in mind that it is much better to have the person angry at them for sharing their suicidal thoughts without their permission in order to obtain help than to lose the person to suicide.			1	96.2963
SECTION 10: Adolescent specific
250. The first aider should not leave an adolescent who is feeling suicidal on their own.			1	96.2963
If the adolescent is feeling suicidal, but denies having a plan of how they would attempt suicide, the first aider should:	251. Discuss with the suicidal person what actions they should take to get help.		1	96.2963
	252. Encourage the suicidal person to get appropriate professional help as soon as possible. This may include an Aboriginal health worker, someone at a mental health service, a community liaison officer, or school counsellor.		1	100
	253. Seek the permission of the suicidal person to contact their regular doctor or mental health professional about their concerns.		1	92.5926
	257. Act quickly even if they are unsure.		1	92.6
If the first aider suspects there is an immediate risk of the adolescent acting on suicdal thoughts, and the suicidal person has a plan and the means to implement it, they should:	260. Discuss with the suicidal person what actions they should take to get help.		1	96.2963
	261. Encourage the suicidal person to get appropriate professional help as soon as possible. This may include an Aboriginal health worker, someone at a mental health service, a community liaison officer, or school counsellor.		1	96.2963
	266. Act quickly even if they are unsure.		1	96.2963
If the suicidal adolescent is reluctant to seek help, the first aider should:	269. Keep encouraging them to see an appropriate professional. (for example, an Aboriginal social worker or health worker, a community liaison officer, a GP or a community mental health service)		1	100
	272. Talk to a health professional for advice on the situation.		1	96.2963
	274. Make sure someone who is close to the suicidal adolescent is aware of the situation (i.e. close friend or family member).		1	100
275. If the first aider is unable to persuade the suicidal adolescent to get help, they should get assistance from a trusted friend, helpline or mental health professional.			1	96.2963
276. The first aider should ensure that the suicidal adolescent receives help from a health professional, support group or relevant community organisation.			1	92.5926
280. If the suicidal adolescent won't make a safety plan, it is not safe to leave them alone for any period of time. The first aider should make sure someone stays close by the person (in the same room, in visual contact) and get whatever outside resources are available (e.g. family, emergency mental health care or if necessary, the police).			1	100
282. The first aider should treat the suicidal adolescent with respect and involve them in decisions about who else knows about the suicidal crisis.			1	92.5926

## Sheet: Suicide Rejected items
		New item in Round 2	Round Rejected	Round 1 endorsed ratings	Round 2 endorsed ratings	Round 3 endorsed ratings
Item
SECTION 1: What the first aider should know
The first aider should be aware:	10. That suicidal thoughts are temporary.		1	74.0741
	2. That there are many more suicide attempts than suicides.		2	81.4815	84
	8. That suicidal people believe they have no choice but to die by suicide.		2	81.4815	80
	11. That suicidal behaviour is a cry for help.		2	81.4815	80
	13. That people thinking about suicide are not likely to seek help, but do show warning signs to their family and friends.		2	88.8889	80
	19. That many people who are suicidal act impulsively and that the first aider's role is to slow down their thinking and help them feel more in control.		2	88.8889	88
In order to practice cultural competence when supporting an Aboriginal person who you suspect may be at risk of suicide, the first aider should:	24. Be aware that having a ‘weak spirit’ (being moody, sad, or agro), is a warning sign that the person may be suicidal.		1	77.7778
	25. Be aware that some communities do not find the term 'suicide' acceptable. If this is the case, the first aider should try to use alternative words.		2	88.8889	76
	25a. Be aware that some communities do not find the term 'suicide' acceptable. If this is the case, the first aider should try to use alternative words, so long as the first aider is still being direct and unambiguous.	*	3	80		88
	N1. Be aware that a person expressing that their spirit is weak may be one of the warning signs that the person is suicidal.		3	84		88
SECTION 2: Identification of suicide risk
36. If the suicidal person has already harmed themselves, the first aider should administer first aid and call emergency services, asking for an ambulance.			1	74.0741
37. The first aider should talk to other people who know the person to see if they also have concerns.			1	66.6667
38. The first aider should have suicide crisis resources on hand before starting a conversation with someone who might be having suicidal thoughts.			1	59.2593
40. The first aider should choose a private place to talk to the person about their concerns.			2	88.8889	72
41. The first aider should choose a time to talk to the person when there is sufficient time to discuss their concerns.			2	81.4815	68
43. The first aider should avoid raising the topic of suicide with the person during an argument or if they are really upset because this may end up getting a bad reaction and distancing them.			1	48.1481
45. The first aider should demonstrate appropriate language when referring to suicide by using the terms 'suicide' or 'died by suicide'.			1	62.963
50. The first aider should ask the person about suicidal thoughts, even if the first aider feels uncomfortable doing so.			2	81.4815	72
53. The first aider should not avoid using the word 'suicide'. It is important to discuss the issue directly, without dread or expressing negative judgement.			2	81.4815	72
59. The first aider should ask about and allow the person time to discuss their negative feelings before asking about suicidal thoughts.			1	77.7778
64. If the first aider feels uncomfortable interacting with the person due to differences in age group or gender, they should seek assistance from someone of the same age group or gender as the person.			1	55.5556
65. If the first aider feels uncomfortable interacting with the person due to differences in cultural background, they should seek the assistance of someone of the same cultural background as the person.			1	48.1481
67. The first aider should know that it is common to feel panic or shock when someone discloses thoughts of suicide.			2	88.8889	84
73. If the person is at a point of despair, the first aider needs to take control and be directive in ensuring their safety.			2	88.8889	88
74. If the first aider clearly states that thoughts of suicide may be associated with a treatable disorder, this may instil a sense of hope for the suicidal person.			2	85.1852	88
N5. If the person has already attempted suicide, the first aider should call emergency services		*	2		64
75. The first aider should tell the person that suicidal thoughts are temporary and will reduce over time.			1	51.8519
76. The first aider should tell the person that they won't feel this badly forever.			1	51.8519
77. If the suicidal person says they are hearing voices, the first aider should ask what the voices are telling the person in case the voices are relevant to their current suicidal thoughts.			1	66.6667
78. If the person is using drugs or alcohol, the first aider may not be able to believe them if they say they are not suicidal.			1	44.4444
SECTION 3: Assessing seriousness of risk
89. The first aider should be able to recognise the person's level of suicide risk by the number and nature of warning signs.			1	66.6667
The first aider should ask the suicidal person:	93. If anyone who they felt close to has made a suicide attempt.		2	85.1852	80
	94. If anyone who they felt close to has died by suicide.		2	81.4815	88
	94a. If anyone in the community has recently died by suicide.	*	3		80	76
	94b. If anyone in the community like yourself has recently died by suicide.	*	2		72
	95. About any family history of mental health problems or suicide.		2	81.4815	88
	100. How things are at home and work/school.		2	85.1852	88
	103. If they have a serious physical illness or if they are experiencing chronic pain.		2	85.1852	88
	104. Whether the person has major debts e.g. gambling losses.		2	85.1852	80
105. The first aider should avoid asking the suicidal person if they have a 'mental illness', instead asking if they are receiving help for any emotional or mental health problems.			2	81.4815	84
106. If the person has been helped by a mental health professional in the past, the first aider should encourage them to reconnect with that person.			1	70.3704
SECTION 4: Initial assistance
If the person is feeling suicidal, but denies having a plan of how they would attempt suicide, the first aider should:	115. Call a mental health centre or crisis telephone line and ask for advice on the situation.		2	81.4815	68
	116. Call a doctor, psychiatrist or other professional right away for the suicidal person.		1	44.4444
	117. Get the suicidal person to phone an emergency number (i.e. Emergency services, a suicide helpline, emergency mental health services).		1	48.1481
	118. Act quickly even if they are unsure.		1	62.963
	119. Take the suicidal person to a hospital emergency department.		1	22.2222
	123. Call a mental health centre or crisis telephone line and ask for advice on the situation.		2	85.1852	80
	124. Call a doctor, psychiatrist or other professional right away for the suicidal person.		2	85.1852	80
	125. Get the suicidal person to phone an emergency number (i.e. Emergency services, a suicide helpline, emergency mental health services).		1	70.3704
	127. Take the suicidal person to a hospital emergency department.		1	62.963
128. If the suicidal person is known to have a diagnosis of a mental illness, the first aider should seek the permission of the suicidal person to contact their regular doctor or mental health professional about their concerns.			1	77.7778
If the suicidal person is reluctant to seek help, the first aider should:	132. Seek an agreement with them that they will contact a specific person within a specified timeframe.		2	85.1852	88
	133. Contact a suicide prevention hotline for guidance on how to help them.		1	77.7778
	134. Talk to a health professional for advice on the situation.		2	85.1852	88
	135. Contact emergency services on their behalf.		1	55.5556
	136. Make sure someone who is close to the suicidal person is aware of the situation (i.e. close friend or family member).		2	85.1852	80
137. If the suicidal person doesn't want to talk to someone face-to-face, the first aider should encourage them to contact a suicide helpline.			2	81.4815	84
140. If the suicidal person is willing to seek professional help for their suicidal thoughts, the first aider should help them plan what they will say.			1	59.2593
If the suicidal person has a weapon, the first aider should:	141. Ask them to hand over the weapon.		1	51.8519
	142. Not try to take it away from them.		1	55.5556
	143. Contact the police.		1	74.0741
	N7. Attempt to persuade the person to lay down or get rid of the means to harm themselves.	*	2		72
	N8. Always call for help (e.g. the police).	*	3		80	76
144. If the conversation about suicide is taking place on the phone, the first aider should encourage the suicidal person to remove potentially harmful items from their sight.			1	66.6667
145. If the conversation about suicide is taking place on the phone, the first aider should contact emergency services so the person is not alone.			1	55.5556
SECTION 5: Talking with the suicidal person
The first aider should:	149. Tell the suicidal person that they do not want them to die.		1	77.7778
	150. Remind the suicidal person that they are loved and would be missed.		1	55.5556
	162. Encourage the suicidal person to do most of the talking.		1	70.3704
	165. Share their thoughts with the suicidal person without expressing judgement.		1	74.0741
	167. Avoid discussion of any mental health problems experienced by the suicidal person, focusing instead on the reasons behind the suicide crisis.		1	51.8519
	169. The first aider needs to allow the suicidal person to talk about their reasons for wanting to die.		2	88.8889	88
	172. Accept what the suicidal person is saying without agreeing or disagreeing with their behaviour or point of view.		2	88.8889	84
	175. Reassure the suicidal person that it's okay to feel the way they do.		2	88.8889	80
	176. Offer hope and reassurance that their feelings are temporary, that help is available and things will get better.		2	81.4815	88
	178. Reassure the suicidal person that thoughts of suicide are common, and that many people have them at some stage in their lives.		1	62.963
	179. Reassure the suicidal person by letting them know that we all go through tough times and need support and that reaching out for help is the first step to feeling better.		1	77.7778
	N11. Allow the suicidal person to sit in silence, if that's what they prefer.	*	3		88	80
182. The fact that the suicidal person is still alive, and talking to the first aider about their feelings, means that they are not quite sure about suicide. The first aider should point this out as a positive thing.			1	51.8519
The first aider should:	184. Discuss the 'good things' in a person's life, their hopes for the future, and other reasons to live.		2	81.4815	84
	186. Encourage the suicidal person to think about their personal strengths and the positive things in their life.		2	85.1852	88
	187. Remind the person of the good qualities they have.		2	81.4815	88
	188. Inquire about the problems the suicidal person is facing and how they can help.		2	88.8889	88
N12. The first aider should consider yarning or telling stories about people who have felt suicidal and have recovered, being mindful of confidentiality.		*	2	52	52
189. The first aider should acknowledge suicide as an option, but indicate there are other alternatives.			1	40.7407
190. By discussing specific problems, the first aider can help the person work out ways of dealing with the difficulties that seem insurmountable.			1	66.6667
191. The first aider should assist the suicidal person with problem-solving, by asking about the problem, identifying available resources, suggesting solutions and a plan of action.			1	66.6667
192. The first aider should not try to provide a solution to the suicidal person's problems.			1	70.3704
193. The first aider should accept the suicidal feelings for what they are and discuss suicide as a possibility rather than an unthinkable act.			1	51.8519
194. The first aider should not touch (e.g. hug or hold hands with) the suicidal person without their permission.			1	74.0741
198. The first aider should suggest things to distract the suicidal person from their suicidal thoughts, especially things which are relatively easy to do and which will encourage a sense of control and achievement.			1	66.6667
199. If the first aider is having trouble communicating with the suicidal person, they should ask simple questions, repeating these if necessary.			2	85.1852	88
201. The first aider should NOT discuss with the person whether suicide is right or wrong.			2	88.8889	88
SECTION 6: Safety plan
212. The safety plan should be written down and signed by both the first aider and the suicidal person.			1	33.3333
213. If the suicidal person doesn't want to write the safety plan down, it is fine to make a verbal agreement.			1	74.0741
214. Verbal agreements should be repeated out loud by the suicidal person back to the first aider to ensure that both parties agree on the terms.			1	70.3704
216. The safety plan should include an agreement that the suicidal person does not attempt suicide.			1	66.6667
218. The safety plan should be kept somewhere accessible to the suicidal person.			2	88.8889	84
226. The first aider should work with the suicidal person to create plans to ensure their safety for the next 24, 48 and 72 hours.			1	74.0741
228. If the suicidal person won't make a safety plan, the first aider should get professional help immediately.			1	70.3704
229. The first aider shouldn't use a safety plan with a suicidal person who is psychotic.			1	66.6667
SECTION 7: Ensuring safety
230. The first aider should make sure any potentially harmful items are not available to the suicidal person by removing access to these items.			2	81.5	88
232. The first aider should try to remove the person from the means of suicide e.g. if the suicidal person is at home alone with the means for suicide, the first aider should try to take them somewhere safe.			1	70.3704
233. The first aider should ask the suicidal person to give them the things they intend using to kill themselves.			1	62.963
234. If the suicidal person agrees to give the first aider the things they intend using to kill themselves, the first aider should dispose of them right away (e.g flush pills down the toilet, hand gun to the police, throw away razors or knives).			1	51.8519
235. If the first aider can't get the suicidal person to agree to hand over the means of suicide (for example, pills, gun, razor), emergency services must be contacted immediately.			2	85.1852	88
SECTION 8: Passing time during the crisis
The first aider should:	236. Ask the suicidal person to postpone the decision to suicide.		1	55.5556
	237. Develop a list with the suicidal person of other things they can do to distract themselves.		1	62.963
	238. Encourage the suicidal person to undertake some relaxing activities, such as taking a hot bath, going for a long walk or reading something enjoyable.		1	66.6667
	239. Stay with the suicidal person and keep them company.		1	74.0741
SECTION 9: Confidentiality
248. If the first aider needs to breach confidentiality to ensure the person's safety, they should go back to the person at a later time and tell them why they did it.			1	66.6667
SECTION 10: Adolescent specific
If the adolescent is feeling suicidal, but denies having a plan of how they would attempt suicide, the first aider should:	254. Call a mental health centre or crisis telephone line and ask for advice on the situation.		2	88.8889	80
	255. Call a doctor, psychiatrist or other professional right away for the suicidal person.		1	70.3704
	256. Get the suicidal person to phone an emergency number (i.e. Emergency services, a suicide helpline, emergency mental health services).		1	70.3704
	258. Take the suicidal person to a hospital emergency department.		1	40.7407
	259. Notify the adolescent's parents that the adolescent is suicidal.		1	74.0741
If the first aider suspects there is an immediate risk of the adolescent acting on suicdal thoughts, and the suicidal person has a plan and the means to implement it, they should:	262. Seek the permission of the suicidal person to contact their regular doctor or mental health professional about their concerns.		2	88.8889	76
	263. Call a mental health centre or crisis telephone line and ask for advice on the situation.		2	81.4815	88
	264. Call a doctor, psychiatrist or other professional right away for the suicidal person.		2	85.1852	72
	265. Get the suicidal person to phone an emergency number (i.e. Emergency services, a suicide helpline, emergency mental health services).		2	81.4815	76
	267. Take the suicidal person to a hospital emergency department.		2	81.4815	80
	268. Notify the adolescent's parents that the adolescent is suicidal.		1	74.0741
If the suicidal adolescent is reluctant to seek help, the first aider should:	270. Seek an agreement with them that they will contact a specific person within a specified timeframe.		2	81.4815	88
	271. Contact a suicide prevention hotline for guidance on how to help them.		2	85.1852	80
	273. Contact emergency services on their behalf.		2	81.4815	72
277. The first aider should avoid giving advice to the suicidal adolescent.			1	37.037
278. The first aider should not try to take on the suicidal adolescent's responsibilities.			1	59.2593
283. If the adolescent is feeling suicidal because of bullying, the first aider should discuss with the adolescent the legal options for reducing the bullying			1	22.2222
279. The first aider should develop a safety plan with the suicidal adolescent.			2	81.4815	88
281. If the suicidal adolescent won't make a safety plan, the first aider should get professional help immediately.			2	85.1852	80
283. If the adolescent is feeling suicidal because of bullying, the first aider should discuss with the adolescent the legal options for reducing the bullying			1	22.2222
